# Supplementary material for: Fungal plant cell wall-degrading enzyme database: a platform for comparative and evolutionary genomics in fungi and Oomycetes
Source: BMC Genomics. 2013 Oct 16;14(Suppl 5):S7. doi: 10.1186/1471-2164-14-S5-S7 (PMC3852112; doi:10.1186/1471-2164-14-S5-S7)
Supplement: Additional file 1 — Summary of the number of predicted genes encoding PCWDEs in 328 genomes. List of taxonomically ordered 328 genomes archived in the FPDB. The number of predicted genes for each gene family is listed. [file 1471-2164-14-S5-S7-S1.xlsx]

## Sheet: Additional_file_1
Species Name	Life Style	KINGDOM	PHYLUM	SUBPHYLUM	Cellobiohydrolase (Type 1)	Endoxylanase (Type 1)	Beta-endo-mannnanase	Beta-mannosidase	Endoxylanase (Type 2)	Pectate lyase	Polygalacturonase	Rhamnogalacturonan lyase	Alpha-rhamnosidase	Endoarabinase	Beta-D-galactosidase (Type 1)	Alpha-glucuronidase	Pectin methylesterase	Rhamnogalacturonan acetylesterase	Alpha-glucosidase (Type 1)	Cutinase	Alpha-mannosidase (Type 1)	Pectin lyase	Cellobiohydrolase (Type 2)	Alpha-mannosidase (Type 2)	Alpha-glucosidase (Type 2)	Beta-D-galactosidase (Type 2)
Plasmodium berghei	parasite	Chromalveolata	Apicomplexa	Aconoidasida	0	0	0	0	0	0	0	0	0	0	0	0	0	0	0	0	0	0	0	0	0	0
Plasmodium chabaudi	parasite	Chromalveolata	Apicomplexa	Aconoidasida	0	0	0	0	0	0	0	0	0	0	0	0	0	0	0	0	0	0	0	0	0	0
Plasmodium falciparum Dd2	parasite	Chromalveolata	Apicomplexa	Aconoidasida	0	0	0	0	0	0	0	0	0	0	0	0	0	0	0	0	0	0	0	0	0	0
Plasmodium falciparum HB3	parasite	Chromalveolata	Apicomplexa	Aconoidasida	0	0	0	0	0	0	0	0	0	0	0	0	0	0	0	0	0	0	0	0	0	0
Plasmodium falciparum IGH-CR14	parasite	Chromalveolata	Apicomplexa	Aconoidasida	0	0	0	0	0	0	0	0	0	0	0	0	0	0	0	0	0	0	0	0	0	0
Plasmodium falciparum RAJ116 1	parasite	Chromalveolata	Apicomplexa	Aconoidasida	0	0	0	0	0	0	0	0	0	0	0	0	0	0	0	0	0	0	0	0	0	0
Plasmodium knowlesi 4	parasite	Chromalveolata	Apicomplexa	Aconoidasida	0	0	0	0	0	0	0	0	0	0	0	0	0	0	0	0	0	0	0	0	0	0
				Chromalveolata	0	0	0	0	0	0	0	0	0	0	0	0	0	0	0	0	0	0	0	0	0	0
Hyaloperonospora parasitica 3	plant pathogen	Chromista(Stramenopiles)	Oomycota	Oomycetes	1	1	1	0	0	1	1	0	0	0	0	0	2	0	1	0	0	3	0	0	0	0
Phytophthora capsici 1	plant pathogen	Chromista(Stramenopiles)	Oomycota	Oomycetes	0	2	1	0	0	0	0	2	0	0	0	0	1	0	1	0	0	4	0	0	1	0
Phytophthora infestans 1	plant pathogen	Chromista(Stramenopiles)	Oomycota	Oomycetes	3	2	2	1	0	0	17	2	4	0	0	0	10	0	6	0	6	13	0	0	0	0
Phytophthora ramorum 1.1	plant pathogen	Chromista(Stramenopiles)	Oomycota	Oomycetes	3	2	0	0	0	0	10	5	2	0	0	0	3	0	0	0	0	2	0	0	0	0
Phytophthora sojae 1.1	plant pathogen	Chromista(Stramenopiles)	Oomycota	Oomycetes	7	4	2	1	0	0	1	0	1	0	0	0	5	0	3	0	0	3	0	0	0	0
				Chromista	2.8	2.2	1.2	0.4	0	0.2	5.8	1.8	1.4	0	0	0	4.2	0	2.2	0	1.2	5	0	0	0.2	0
Dictyostelium discoideum		Eukaryota	Amoebozoa	Not defined	0	0	0	0	0	0	0	0	0	0	0	0	0	0	2	0	6	0	0	1	0	0
Dictyostelium purpureum		Eukaryota	Amoebozoa	Not defined	1	0	0	1	0	0	0	0	0	0	0	0	0	0	0	0	0	0	0	0	0	0
Fragilariopsis cylindrus		Eukaryota	Bacillariophyta	Bacillariophyceae	0	1	0	0	0	0	0	0	0	0	0	0	0	0	0	0	1	0	0	0	0	0
Leishmania infantum 3		Eukaryota	Euglenozoa	Not defined	0	0	0	0	0	0	0	0	0	0	0	0	0	0	1	0	0	0	0	0	0	0
Trypanosoma brucei TREU927		Eukaryota	Euglenozoa	Not defined	0	0	0	0	0	0	0	0	0	0	0	0	0	0	2	0	4	0	0	0	0	0
Capsaspora owczarzaki ATCC 30864		Eukaryota	Not defined	Ichthyosporea	0	0	0	1	0	0	0	0	0	0	0	0	0	0	3	0	4	0	0	1	0	0
Monosiga brevicollis		Eukaryota	Not defined	Not defined	0	1	0	0	0	0	0	0	3	0	0	0	0	0	2	0	0	0	0	0	0	0
Proterospongia sp. ATCC 50818		Eukaryota	Not defined	Not defined	0	0	0	0	0	0	0	0	1	0	0	0	0	0	5	0	5	0	0	0	1	0
				Other Eukaryotes	0.125	0.25	0	0.25	0	0	0	0	0.5	0	0	0	0	0	1.875	0	2.5	0	0	0.25	0.125	0
Aspergillus carbonarius 3	saprophyte	Fungi	Ascomycota	Pezizomycotina	1	0	1	0	1	1	3	1	0	0	0	0	1	0	1	0	3	0	0	1	0	4
Aspergillus clavatus 2008	animal pathogen	Fungi	Ascomycota	Pezizomycotina	4	2	2	2	3	0	2	2	0	1	0	1	2	1	5	2	5	2	2	1	5	3
Aspergillus flavus 2 NEW	opp. animal pathogen	Fungi	Ascomycota	Pezizomycotina	3	4	2	3	3	4	12	2	11	2	1	1	5	2	10	4	5	8	1	1	6	6
Aspergillus fumigatus A1163	opp. animal pathogen	Fungi	Ascomycota	Pezizomycotina	4	3	2	2	3	2	8	2	6	2	1	1	4	1	6	4	5	4	1	1	5	4
Aspergillus fumigatus Af293	opp. animal pathogen	Fungi	Ascomycota	Pezizomycotina	4	3	2	2	3	3	8	2	5	2	1	1	4	2	6	4	5	4	1	1	5	4
Aspergillus nidulans 4	saprophyte	Fungi	Ascomycota	Pezizomycotina	3	3	6	2	2	4	8	4	8	0	2	1	2	1	10	4	7	5	2	1	2	3
Aspergillus niger ATCC1015	plant pathogen	Fungi	Ascomycota	Pezizomycotina	2	1	1	0	1	1	4	1	3	0	0	0	1	0	2	0	1	1	0	1	1	5
Aspergillus niger CBS 513.88	plant pathogen	Fungi	Ascomycota	Pezizomycotina	2	1	1	2	3	1	15	2	7	2	0	1	3	1	7	3	5	5	2	1	2	5
Aspergillus oryzae 2008	saprophyte	Fungi	Ascomycota	Pezizomycotina	3	4	2	3	3	4	12	4	8	2	1	1	4	2	10	5	5	8	1	1	5	5
Aspergillus terreus	opp. animal pathogen	Fungi	Ascomycota	Pezizomycotina	4	4	4	3	2	4	7	2	4	2	3	2	1	1	11	6	6	4	2	1	2	3
Blastomyces dermatitidis ER-3	animal pathogen	Fungi	Ascomycota	Pezizomycotina	0	0	0	1	0	0	0	0	0	2	0	0	0	0	3	1	8	0	0	1	0	1
Blastomyces dermatitidis SLH14081	animal pathogen	Fungi	Ascomycota	Pezizomycotina	0	0	0	1	0	0	0	0	0	2	0	0	0	0	3	1	8	0	0	1	0	1
Blumeria graminis 14102010	plant pathogen	Fungi	Ascomycota	Pezizomycotina	0	0	0	0	0	0	0	0	1	0	0	0	0	0	1	0	3	0	0	1	1	0
Botrytis cinerea 1A	plant pathogen	Fungi	Ascomycota	Pezizomycotina	3	2	2	1	2	2	13	0	6	0	1	0	5	2	6	4	9	5	1	1	1	5
Chaetomium globosum 1	opp. animal pathogen	Fungi	Ascomycota	Pezizomycotina	6	6	2	2	9	4	1	2	1	1	2	1	2	1	6	1	10	1	4	1	2	1
Coccidioides immitis H538.4 1A	animal pathogen	Fungi	Ascomycota	Pezizomycotina	0	0	0	1	0	0	0	0	0	0	0	0	0	0	1	0	6	0	0	1	0	0
Coccidioides immitis RMSC2394.2 1A	animal pathogen	Fungi	Ascomycota	Pezizomycotina	0	0	0	1	0	0	0	0	0	0	0	0	0	0	2	0	6	0	0	1	0	0
Coccidioides immitis RMSC3703 1A	animal pathogen	Fungi	Ascomycota	Pezizomycotina	0	0	0	0	0	0	0	0	0	0	0	0	0	0	2	0	6	0	0	1	0	0
Coccidioides immitis RS 2	animal pathogen	Fungi	Ascomycota	Pezizomycotina	0	0	0	1	0	0	0	0	0	0	0	0	0	0	2	0	6	0	0	1	0	0
Coccidioides posadasii C735 2	animal pathogen	Fungi	Ascomycota	Pezizomycotina	0	0	0	1	0	0	0	0	0	0	0	0	0	0	2	0	6	0	0	1	0	0
Coccidioides posadasii RMSCC3488	animal pathogen	Fungi	Ascomycota	Pezizomycotina	0	0	0	1	0	0	0	0	0	0	0	0	0	0	2	0	6	0	0	1	0	0
Coccidioides posadasii Silveira	animal pathogen	Fungi	Ascomycota	Pezizomycotina	0	0	0	1	0	0	0	0	0	0	0	0	0	0	2	0	6	0	0	1	0	0
Cochliobolus heterostrophus C5	animal pathogen	Fungi	Ascomycota	Pezizomycotina	2	2	0	0	0	2	1	1	1	0	0	0	2	1	1	0	1	0	1	1	1	3
Colletotrichum graminicola M1.001	plant pathogen	Fungi	Ascomycota	Pezizomycotina	6	9	2	2	6	5	7	3	4	1	3	1	3	2	6	4	11	2	3	2	3	4
Colletotrichum higginsianum	plant pathogen	Fungi	Ascomycota	Pezizomycotina	7	7	3	2	3	11	12	5	3	1	4	1	5	2	7	3	12	5	3	1	4	5
Cryphonectria parasitica	plant pathogen	Fungi	Ascomycota	Pezizomycotina	1	2	1	0	1	0	2	1	3	1	0	1	1	1	2	1	3	1	1	1	0	4
Fusarium graminearum 3A	plant pathogen	Fungi	Ascomycota	Pezizomycotina	2	5	2	3	2	7	5	3	6	1	3	1	2	1	8	5	10	4	1	1	5	2
Fusarium graminearum GZ3639	plant pathogen	Fungi	Ascomycota	Pezizomycotina	1	0	2	1	3	0	1	2	2	0	2	0	0	0	4	0	2	2	0	0	1	2
Fusarium oxysporum 2A	plant pathogen	Fungi	Ascomycota	Pezizomycotina	3	5	1	3	3	6	11	3	13	1	2	2	5	2	6	2	9	5	1	1	8	4
Fusarium solani 2	plant pathogen	Fungi	Ascomycota	Pezizomycotina	1	1	1	0	1	0	2	1	1	0	0	0	1	1	1	0	1	0	0	1	1	4
Fusarium verticillioides 3A	plant pathogen	Fungi	Ascomycota	Pezizomycotina	3	4	2	3	3	7	5	3	7	2	3	3	3	2	7	3	10	5	1	1	8	3
Histoplasma capsulatum G186AR 2	animal pathogen	Fungi	Ascomycota	Pezizomycotina	0	0	0	1	0	0	0	0	0	0	0	0	0	0	3	1	8	0	0	1	0	0
Histoplasma capsulatum G217B	animal pathogen	Fungi	Ascomycota	Pezizomycotina	0	0	0	2	0	0	0	0	0	0	0	0	0	0	3	2	10	0	0	2	0	0
Histoplasma capsulatum H143 2	animal pathogen	Fungi	Ascomycota	Pezizomycotina	0	0	0	1	0	0	0	0	0	0	0	0	0	0	3	1	8	0	0	2	0	0
Histoplasma capsulatum H88 2	animal pathogen	Fungi	Ascomycota	Pezizomycotina	0	0	0	1	0	0	0	0	0	0	0	0	0	0	3	1	8	0	0	1	0	0
Histoplasma capsulatum NAm1 2	animal pathogen	Fungi	Ascomycota	Pezizomycotina	0	0	0	1	0	0	0	0	0	0	0	0	0	0	3	1	8	0	0	1	0	0
Leptosphaeria maculans 1	plant pathogen	Fungi	Ascomycota	Pezizomycotina	3	3	2	2	2	4	6	3	1	0	1	1	3	1	8	4	8	2	3	1	3	4
Magnaporthe oryzae 8	plant pathogen	Fungi	Ascomycota	Pezizomycotina	5	6	2	2	4	3	2	1	2	1	3	1	1	1	6	8	9	0	3	2	1	0
Microsporum canis	animal pathogen	Fungi	Ascomycota	Pezizomycotina	0	0	0	1	0	0	0	0	0	0	0	0	0	0	2	0	6	0	0	1	0	0
Microsporum gypseum 1	animal pathogen	Fungi	Ascomycota	Pezizomycotina	0	0	0	1	0	0	0	0	0	0	0	0	0	0	2	0	6	0	0	1	0	0
Mycosphaerella fijiensis 2	plant pathogen	Fungi	Ascomycota	Pezizomycotina	1	1	0	0	0	1	1	2	1	1	0	1	0	1	1	0	1	0	0	1	0	3
Mycosphaerella graminicola 2	plant pathogen	Fungi	Ascomycota	Pezizomycotina	1	0	0	1	1	1	0	0	1	0	1	0	1	0	1	1	1	0	0	1	0	1
Neosartorya fischeri 2	animal pathogen	Fungi	Ascomycota	Pezizomycotina	5	4	2	2	3	3	11	2	7	2	1	1	4	2	8	4	6	4	2	1	5	4
Neurospora crassa 10	saprophyte	Fungi	Ascomycota	Pezizomycotina	5	4	1	1	2	1	2	1	1	1	2	1	1	1	5	0	8	0	3	1	2	2
Neurospora discreta	saprophyte	Fungi	Ascomycota	Pezizomycotina	1	0	1	0	1	1	1	1	0	0	1	1	1	1	1	0	0	0	0	0	0	2
Neurospora tetrasperma 2	saprophyte	Fungi	Ascomycota	Pezizomycotina	1	2	1	1	1	0	1	1	0	0	1	1	1	1	1	0	0	0	0	1	0	2
Paracoccidioides brasiliensis Pb01	animal pathogen	Fungi	Ascomycota	Pezizomycotina	0	0	0	1	0	0	0	0	0	0	0	0	0	0	1	0	6	0	0	1	0	0
Paracoccidioides brasiliensis Pb03	animal pathogen	Fungi	Ascomycota	Pezizomycotina	0	0	0	1	0	0	0	0	0	0	0	0	0	0	1	0	6	0	0	1	0	0
Paracoccidioides brasiliensis Pb18	animal pathogen	Fungi	Ascomycota	Pezizomycotina	0	0	0	1	0	0	0	0	0	0	0	0	0	0	1	0	6	0	0	1	0	0
Penicillium chrysogenum	animal pathogen	Fungi	Ascomycota	Pezizomycotina	2	3	3	2	1	2	5	3	5	1	1	1	2	1	11	2	4	3	1	1	3	2
Penicillium marneffei 2	animal pathogen	Fungi	Ascomycota	Pezizomycotina	2	1	1	4	2	1	5	0	2	2	1	2	2	1	8	1	7	1	1	1	2	4
Podospora anserina 3	saprophyte	Fungi	Ascomycota	Pezizomycotina	2	3	1	0	2	0	0	1	0	1	0	1	1	1	4	2	1	0	1	1	1	1
Pyrenophora tritici-repentis	plant pathogen	Fungi	Ascomycota	Pezizomycotina	3	4	1	1	3	0	5	3	3	0	1	1	2	1	8	4	12	2	3	1	3	3
Sclerotinia sclerotiorum 1	plant pathogen	Fungi	Ascomycota	Pezizomycotina	3	2	2	1	3	1	12	0	3	0	1	0	5	2	6	4	8	3	1	1	1	4
Sordaria macrospora	saprophyte	Fungi	Ascomycota	Pezizomycotina	6	5	2	2	3	1	2	1	0	1	3	1	1	1	5	0	8	0	3	1	2	2
Sporotrichum thermophile	saprophyte	Fungi	Ascomycota	Pezizomycotina	3	2	2	1	1	1	2	1	0	0	1	1	1	1	1	0	2	0	0	1	0	0
Stagonospora nodorum 2A	plant pathogen	Fungi	Ascomycota	Pezizomycotina	4	7	1	2	4	2	4	3	4	0	1	1	3	1	10	3	9	1	4	1	3	2
Talaromyces stipitatus 2	animal pathogen	Fungi	Ascomycota	Pezizomycotina	2	2	2	2	4	0	6	0	1	2	1	2	2	1	7	1	9	0	1	2	5	3
Thielavia terrestris	plant pathogen	Fungi	Ascomycota	Pezizomycotina	2	1	1	1	2	0	0	1	0	1	0	0	1	1	3	0	1	0	1	1	0	2
Trichoderma atroviride 2	saprophyte	Fungi	Ascomycota	Pezizomycotina	1	1	0	0	1	0	1	0	1	1	0	1	1	0	2	0	1	1	0	1	0	1
Trichoderma reesei 2	saprophyte	Fungi	Ascomycota	Pezizomycotina	2	1	0	1	0	0	1	0	0	0	0	1	0	0	1	0	1	0	0	1	1	1
Trichoderma virens 2	saprophyte	Fungi	Ascomycota	Pezizomycotina	1	1	1	1	1	0	2	0	1	0	0	1	1	0	1	1	1	0	0	1	2	1
Trichophyton equinum 1	plant pathogen	Fungi	Ascomycota	Pezizomycotina	0	0	0	1	0	0	0	0	0	0	0	0	0	0	2	0	6	0	0	1	0	0
Trichophyton rubrum 2	animal pathogen	Fungi	Ascomycota	Pezizomycotina	0	0	0	1	0	0	0	0	0	0	0	0	0	0	2	0	6	0	0	1	0	0
Trichophyton tonsurans	animal pathogen	Fungi	Ascomycota	Pezizomycotina	0	0	0	0	0	0	0	0	0	0	0	0	0	0	2	0	6	0	0	1	0	0
Uncinocarpus reesii	saprophyte	Fungi	Ascomycota	Pezizomycotina	0	0	0	1	0	0	0	0	0	0	0	0	0	0	1	0	6	0	0	1	0	0
Verticillium albo-atrum VaMs. 102 1	plant pathogen	Fungi	Ascomycota	Pezizomycotina	5	4	4	2	3	10	12	3	10	1	2	1	4	2	8	4	7	5	4	2	2	3
Verticillium dahliae VdLs. 17 1	plant pathogen	Fungi	Ascomycota	Pezizomycotina	6	4	4	2	5	11	11	3	7	1	2	1	4	2	6	6	7	5	4	2	4	3
				Pezizomycotina	1.92647	1.89706	1.10294	1.30882	1.55882	1.63235	3.39706	1.11765	2.20588	0.602941	0.779412	0.602941	1.44118	0.720588	4.16176	1.58824	5.77941	1.44118	0.926471	1.07353	1.58824	1.92647
Ashbya gossypii ATCC10895	plant pathogen	Fungi	Ascomycota	Saccharomycotina	0	0	0	0	0	0	1	0	0	0	0	0	0	0	1	0	3	0	0	1	0	0
Candida albicans 21	animal pathogen	Fungi	Ascomycota	Saccharomycotina	0	0	0	1	0	0	0	0	0	0	0	0	0	0	1	0	1	0	0	1	2	0
Candida albicans WO-1 1	animal pathogen	Fungi	Ascomycota	Saccharomycotina	0	0	0	1	0	0	0	0	0	0	0	0	0	0	3	0	2	0	0	1	2	0
Candida dubliniensis	opp. animal pathogen	Fungi	Ascomycota	Saccharomycotina	0	0	0	1	0	0	0	0	0	0	0	0	0	0	2	0	1	0	0	1	0	0
Candida glabrata CBS138	animal pathogen	Fungi	Ascomycota	Saccharomycotina	0	0	0	0	0	0	0	0	0	0	0	0	0	0	1	0	3	0	0	1	0	0
Candida guilliermondii	animal pathogen	Fungi	Ascomycota	Saccharomycotina	0	0	0	1	0	0	0	0	1	0	1	0	0	0	2	0	2	0	0	1	3	0
Candida lusitaniae	animal pathogen	Fungi	Ascomycota	Saccharomycotina	0	0	0	1	0	0	0	0	1	0	0	0	0	0	2	0	2	0	0	1	1	0
Candida parapsilosis 2008	opp. animal pathogen	Fungi	Ascomycota	Saccharomycotina	0	0	0	1	0	0	0	0	0	0	0	0	0	0	1	0	2	0	0	1	2	0
Candida tropicalis 3 NEW	opp. animal pathogen	Fungi	Ascomycota	Saccharomycotina	0	0	0	1	0	0	0	0	0	0	0	0	0	0	2	0	2	0	0	2	5	0
Debaryomyces hansenii	saprophyte	Fungi	Ascomycota	Saccharomycotina	0	0	0	1	0	0	0	0	1	0	1	0	0	0	3	0	2	0	0	1	2	0
Kluyveromyces lactis 2	saprophyte	Fungi	Ascomycota	Saccharomycotina	0	0	0	0	0	0	0	0	0	0	1	0	0	0	1	0	2	0	0	0	2	0
Kluyveromyces polysporus 1	saprophyte	Fungi	Ascomycota	Saccharomycotina	0	0	0	0	0	0	0	0	0	0	0	0	0	0	1	0	3	0	0	1	0	0
Kluyveromyces waltii 2	saprophyte	Fungi	Ascomycota	Saccharomycotina	0	0	0	0	0	0	0	0	0	0	0	0	0	0	1	0	3	0	0	1	0	0
Lodderomyces elongisporus	animal pathogen	Fungi	Ascomycota	Saccharomycotina	0	0	0	1	0	0	0	0	0	0	0	0	0	0	1	0	2	0	0	1	1	0
Pichia stipitis	saprophyte	Fungi	Ascomycota	Saccharomycotina	0	1	0	1	0	0	0	0	0	0	1	0	0	0	1	0	1	0	0	1	0	0
Saccharomyces bayanus 623-6C	saprophyte	Fungi	Ascomycota	Saccharomycotina	0	0	0	0	0	0	1	0	0	0	0	0	0	0	1	0	3	0	0	1	2	0
Saccharomyces bayanus MCYC 623	saprophyte	Fungi	Ascomycota	Saccharomycotina	0	0	0	0	0	0	2	0	0	0	0	0	0	0	2	0	3	0	0	1	6	0
Saccharomyces castellii	saprophyte	Fungi	Ascomycota	Saccharomycotina	0	0	0	0	0	0	0	0	0	0	0	0	0	0	1	0	2	0	0	1	0	0
Saccharomyces cerevisiae 273614N	saprophyte	Fungi	Ascomycota	Saccharomycotina	0	0	0	0	0	0	1	0	0	0	0	0	0	0	1	0	3	0	0	1	5	0
Saccharomyces cerevisiae 322134S	saprophyte	Fungi	Ascomycota	Saccharomycotina	0	0	0	0	0	0	1	0	0	0	0	0	0	0	1	0	3	0	0	1	6	0
Saccharomyces cerevisiae 378604X	saprophyte	Fungi	Ascomycota	Saccharomycotina	0	0	0	0	0	0	1	0	0	0	0	0	0	0	1	0	3	0	0	1	6	0
Saccharomyces cerevisiae AWRI1631	saprophyte	Fungi	Ascomycota	Saccharomycotina	0	0	0	0	0	0	0	0	0	0	0	0	0	0	1	0	1	0	0	1	1	0
Saccharomyces cerevisiae BC187	saprophyte	Fungi	Ascomycota	Saccharomycotina	0	0	0	0	0	0	1	0	0	0	0	0	0	0	1	0	3	0	0	1	4	0
Saccharomyces cerevisiae DBVPG1106	saprophyte	Fungi	Ascomycota	Saccharomycotina	0	0	0	0	0	0	1	0	0	0	0	0	0	0	1	0	3	0	0	1	4	0
Saccharomyces cerevisiae DBVPG1373	saprophyte	Fungi	Ascomycota	Saccharomycotina	0	0	0	0	0	0	1	0	0	0	0	0	0	0	1	0	3	0	0	1	4	0
Saccharomyces cerevisiae DBVPG1788	saprophyte	Fungi	Ascomycota	Saccharomycotina	0	0	0	0	0	0	1	0	0	0	0	0	0	0	1	0	3	0	0	1	4	0
Saccharomyces cerevisiae DBVPG1853	saprophyte	Fungi	Ascomycota	Saccharomycotina	0	0	0	0	0	0	1	0	0	0	0	0	0	0	1	0	3	0	0	1	4	0
Saccharomyces cerevisiae DBVPG6040	saprophyte	Fungi	Ascomycota	Saccharomycotina	0	0	0	0	0	0	1	0	0	0	0	0	0	0	1	0	3	0	0	1	4	0
Saccharomyces cerevisiae DBVPG6044	saprophyte	Fungi	Ascomycota	Saccharomycotina	0	0	0	0	0	0	1	0	0	0	0	0	0	0	1	0	2	0	0	1	6	0
Saccharomyces cerevisiae DBVPG6765	saprophyte	Fungi	Ascomycota	Saccharomycotina	0	0	0	0	0	0	1	0	0	0	0	0	0	0	1	0	3	0	0	1	5	0
Saccharomyces cerevisiae EC1118	saprophyte	Fungi	Ascomycota	Saccharomycotina	0	0	0	0	0	0	1	0	0	0	0	0	0	0	1	0	3	0	0	1	2	0
Saccharomyces cerevisiae JAY291	saprophyte	Fungi	Ascomycota	Saccharomycotina	0	0	0	0	0	0	0	0	0	0	0	0	0	0	1	0	3	0	0	1	2	0
Saccharomyces cerevisiae K11	saprophyte	Fungi	Ascomycota	Saccharomycotina	0	0	0	0	0	0	1	0	0	0	0	0	0	0	1	0	3	0	0	1	6	0
Saccharomyces cerevisiae L_1374	saprophyte	Fungi	Ascomycota	Saccharomycotina	0	0	0	0	0	0	1	0	0	0	0	0	0	0	1	0	3	0	0	1	4	0
Saccharomyces cerevisiae L_1528	saprophyte	Fungi	Ascomycota	Saccharomycotina	0	0	0	0	0	0	1	0	0	0	0	0	0	0	1	0	3	0	0	1	4	0
Saccharomyces cerevisiae M22	saprophyte	Fungi	Ascomycota	Saccharomycotina	0	0	0	0	0	0	1	0	0	0	0	0	0	0	1	0	2	0	0	2	5	0
Saccharomyces cerevisiae NCYC110	saprophyte	Fungi	Ascomycota	Saccharomycotina	0	0	0	0	0	0	1	0	0	0	0	0	0	0	1	0	2	0	0	1	6	0
Saccharomyces cerevisiae NCYC361	saprophyte	Fungi	Ascomycota	Saccharomycotina	0	0	0	0	0	0	1	0	0	0	0	0	0	0	1	0	3	0	0	1	4	0
Saccharomyces cerevisiae RM11-1a NEW	saprophyte	Fungi	Ascomycota	Saccharomycotina	0	0	0	0	0	0	1	0	0	0	0	0	0	0	1	0	3	0	0	1	5	0
Saccharomyces cerevisiae S288C 2010	saprophyte	Fungi	Ascomycota	Saccharomycotina	0	0	0	0	0	0	1	0	0	0	0	0	0	0	1	0	3	0	0	1	7	0
Saccharomyces cerevisiae SK1	saprophyte	Fungi	Ascomycota	Saccharomycotina	0	0	0	0	0	0	1	0	0	0	0	0	0	0	1	0	2	0	0	1	7	0
Saccharomyces cerevisiae UWOPS03_461_4	saprophyte	Fungi	Ascomycota	Saccharomycotina	0	0	0	0	0	0	1	0	0	0	0	0	0	0	1	0	3	0	0	1	6	0
Saccharomyces cerevisiae UWOPS05_217_3	saprophyte	Fungi	Ascomycota	Saccharomycotina	0	0	0	0	0	0	1	0	0	0	0	0	0	0	1	0	3	0	0	1	7	0
Saccharomyces cerevisiae UWOPS05_227_2	saprophyte	Fungi	Ascomycota	Saccharomycotina	0	0	0	0	0	0	1	0	0	0	0	0	0	0	1	0	3	0	0	1	6	0
Saccharomyces cerevisiae UWOPS83_787_3	saprophyte	Fungi	Ascomycota	Saccharomycotina	0	0	0	0	0	0	1	0	0	0	0	0	0	0	1	0	3	0	0	1	5	0
Saccharomyces cerevisiae UWOPS87_2421	saprophyte	Fungi	Ascomycota	Saccharomycotina	0	0	0	0	0	0	1	0	0	0	0	0	0	0	1	0	3	0	0	1	6	0
Saccharomyces cerevisiae W303	saprophyte	Fungi	Ascomycota	Saccharomycotina	0	0	0	0	0	0	1	0	0	0	0	0	0	0	1	0	3	0	0	1	6	0
Saccharomyces cerevisiae Y12	saprophyte	Fungi	Ascomycota	Saccharomycotina	0	0	0	0	0	0	1	0	0	0	0	0	0	0	1	0	3	0	0	1	6	0
Saccharomyces cerevisiae Y55	saprophyte	Fungi	Ascomycota	Saccharomycotina	0	0	0	0	0	0	1	0	0	0	0	0	0	0	1	0	3	0	0	1	6	0
Saccharomyces cerevisiae Y9	saprophyte	Fungi	Ascomycota	Saccharomycotina	0	0	0	0	0	0	1	0	0	0	0	0	0	0	1	0	3	0	0	1	4	0
Saccharomyces cerevisiae YIIc17_E5	saprophyte	Fungi	Ascomycota	Saccharomycotina	0	0	0	0	0	0	1	0	0	0	0	0	0	0	1	0	3	0	0	1	4	0
Saccharomyces cerevisiae YJM789 2007	saprophyte	Fungi	Ascomycota	Saccharomycotina	0	0	0	0	0	0	1	0	0	0	0	0	0	0	1	0	2	0	0	1	10	0
Saccharomyces cerevisiae YJM975	saprophyte	Fungi	Ascomycota	Saccharomycotina	0	0	0	0	0	0	1	0	0	0	0	0	0	0	1	0	3	0	0	1	4	0
Saccharomyces cerevisiae YJM978	saprophyte	Fungi	Ascomycota	Saccharomycotina	0	0	0	0	0	0	1	0	0	0	0	0	0	0	1	0	3	0	0	1	4	0
Saccharomyces cerevisiae YJM981	saprophyte	Fungi	Ascomycota	Saccharomycotina	0	0	0	0	0	0	1	0	0	0	0	0	0	0	1	0	3	0	0	1	4	0
Saccharomyces cerevisiae YPS128	saprophyte	Fungi	Ascomycota	Saccharomycotina	0	0	0	0	0	0	1	0	0	0	0	0	0	0	1	0	3	0	0	1	5	0
Saccharomyces cerevisiae YPS163	saprophyte	Fungi	Ascomycota	Saccharomycotina	0	0	0	0	0	0	1	0	0	0	0	0	0	0	2	0	2	0	0	1	7	0
Saccharomyces cerevisiae YPS606	saprophyte	Fungi	Ascomycota	Saccharomycotina	0	0	0	0	0	0	1	0	0	0	0	0	0	0	1	0	3	0	0	1	5	0
Saccharomyces cerevisiae YS2	saprophyte	Fungi	Ascomycota	Saccharomycotina	0	0	0	0	0	0	1	0	0	0	0	0	0	0	1	0	3	0	0	1	5	0
Saccharomyces cerevisiae YS4	saprophyte	Fungi	Ascomycota	Saccharomycotina	0	0	0	0	0	0	1	0	0	0	0	0	0	0	1	0	3	0	0	1	8	0
Saccharomyces cerevisiae YS9	saprophyte	Fungi	Ascomycota	Saccharomycotina	0	0	0	0	0	0	1	0	0	0	0	0	0	0	1	0	3	0	0	1	6	0
Saccharomyces kluyveri	saprophyte	Fungi	Ascomycota	Saccharomycotina	0	0	0	0	0	0	0	0	0	0	0	0	0	0	0	0	1	0	0	1	4	0
Saccharomyces kudriavzevii	saprophyte	Fungi	Ascomycota	Saccharomycotina	0	0	0	0	0	0	1	0	0	0	0	0	0	0	1	0	1	0	0	1	3	0
Saccharomyces mikatae	saprophyte	Fungi	Ascomycota	Saccharomycotina	0	0	0	0	0	0	1	0	0	0	0	0	0	0	1	0	3	0	0	1	9	0
Saccharomyces mikatae WashU	saprophyte	Fungi	Ascomycota	Saccharomycotina	0	0	0	0	0	0	0	0	0	0	0	0	0	0	0	0	0	0	0	0	4	0
Saccharomyces paradoxus	saprophyte	Fungi	Ascomycota	Saccharomycotina	0	0	0	0	0	0	1	0	0	0	0	0	0	0	1	0	2	0	0	1	5	0
Saccharomyces paradoxus A12	saprophyte	Fungi	Ascomycota	Saccharomycotina	0	0	0	0	0	0	1	0	0	0	0	0	0	0	1	0	3	0	0	1	5	0
Saccharomyces paradoxus A4	saprophyte	Fungi	Ascomycota	Saccharomycotina	0	0	0	0	0	0	1	0	0	0	0	0	0	0	1	0	3	0	0	1	5	0
Saccharomyces paradoxus CBS432	saprophyte	Fungi	Ascomycota	Saccharomycotina	0	0	0	0	0	0	1	0	0	0	0	0	0	0	1	0	3	0	0	1	5	0
Saccharomyces paradoxus CBS5829	saprophyte	Fungi	Ascomycota	Saccharomycotina	0	0	0	0	0	0	1	0	0	0	0	0	0	0	1	0	3	0	0	1	5	0
Saccharomyces paradoxus DBVPG4650	saprophyte	Fungi	Ascomycota	Saccharomycotina	0	0	0	0	0	0	1	0	0	0	0	0	0	0	1	0	3	0	0	1	5	0
Saccharomyces paradoxus DBVPG6304	saprophyte	Fungi	Ascomycota	Saccharomycotina	0	0	0	0	0	0	1	0	0	0	0	0	0	0	2	0	3	0	0	1	5	0
Saccharomyces paradoxus IFO1804	saprophyte	Fungi	Ascomycota	Saccharomycotina	0	0	0	0	0	0	1	0	0	0	0	0	0	0	1	0	3	0	0	1	6	0
Saccharomyces paradoxus KPN3828	saprophyte	Fungi	Ascomycota	Saccharomycotina	0	0	0	0	0	0	1	0	0	0	0	0	0	0	1	0	3	0	0	1	6	0
Saccharomyces paradoxus KPN3829	saprophyte	Fungi	Ascomycota	Saccharomycotina	0	0	0	0	0	0	1	0	0	0	0	0	0	0	1	0	3	0	0	1	6	0
Saccharomyces paradoxus N_17	saprophyte	Fungi	Ascomycota	Saccharomycotina	0	0	0	0	0	0	1	0	0	0	0	0	0	0	1	0	3	0	0	1	5	0
Saccharomyces paradoxus N_43	saprophyte	Fungi	Ascomycota	Saccharomycotina	0	0	0	0	0	0	1	0	0	0	0	0	0	0	1	0	3	0	0	1	6	0
Saccharomyces paradoxus N_44	saprophyte	Fungi	Ascomycota	Saccharomycotina	0	0	0	0	0	0	1	0	0	0	0	0	0	0	1	0	3	0	0	1	6	0
Saccharomyces paradoxus N_45	saprophyte	Fungi	Ascomycota	Saccharomycotina	0	0	0	0	0	0	1	0	0	0	0	0	0	0	1	0	3	0	0	1	6	0
Saccharomyces paradoxus Q31_4	saprophyte	Fungi	Ascomycota	Saccharomycotina	0	0	0	0	0	0	1	0	0	0	0	0	0	0	1	0	3	0	0	1	5	0
Saccharomyces paradoxus Q32_3	saprophyte	Fungi	Ascomycota	Saccharomycotina	0	0	0	0	0	0	1	0	0	0	0	0	0	0	1	0	3	0	0	1	5	0
Saccharomyces paradoxus Q59_1	saprophyte	Fungi	Ascomycota	Saccharomycotina	0	0	0	0	0	0	1	0	0	0	0	0	0	0	1	0	3	0	0	1	5	0
Saccharomyces paradoxus Q62_5	saprophyte	Fungi	Ascomycota	Saccharomycotina	0	0	0	0	0	0	1	0	0	0	0	0	0	0	1	0	3	0	0	1	5	0
Saccharomyces paradoxus Q69_8	saprophyte	Fungi	Ascomycota	Saccharomycotina	0	0	0	0	0	0	1	0	0	0	0	0	0	0	1	0	3	0	0	1	5	0
Saccharomyces paradoxus Q74_4	saprophyte	Fungi	Ascomycota	Saccharomycotina	0	0	0	0	0	0	1	0	0	0	0	0	0	0	1	0	3	0	0	1	5	0
Saccharomyces paradoxus Q89_8	saprophyte	Fungi	Ascomycota	Saccharomycotina	0	0	0	0	0	0	1	0	0	0	0	0	0	0	1	0	3	0	0	1	5	0
Saccharomyces paradoxus Q95_3	saprophyte	Fungi	Ascomycota	Saccharomycotina	0	0	0	0	0	0	1	0	0	0	0	0	0	0	1	0	3	0	0	1	5	0
Saccharomyces paradoxus S36_7	saprophyte	Fungi	Ascomycota	Saccharomycotina	0	0	0	0	0	0	1	0	0	0	0	0	0	0	1	0	3	0	0	1	6	0
Saccharomyces paradoxus T21_4	saprophyte	Fungi	Ascomycota	Saccharomycotina	0	0	0	0	0	0	1	0	0	0	0	0	0	0	1	0	3	0	0	1	5	0
Saccharomyces paradoxus UFRJ50791	saprophyte	Fungi	Ascomycota	Saccharomycotina	0	0	0	0	0	0	1	0	0	0	0	0	0	0	1	0	3	0	0	1	4	0
Saccharomyces paradoxus UFRJ50816	saprophyte	Fungi	Ascomycota	Saccharomycotina	0	0	0	0	0	0	1	0	0	0	0	0	0	0	1	0	3	0	0	1	5	0
Saccharomyces paradoxus UWOPS91_917_1	saprophyte	Fungi	Ascomycota	Saccharomycotina	0	0	0	0	0	0	1	0	0	0	0	0	0	0	1	0	3	0	0	1	4	0
Saccharomyces paradoxus W7	saprophyte	Fungi	Ascomycota	Saccharomycotina	0	0	0	0	0	0	1	0	0	0	0	0	0	0	1	0	3	0	0	1	5	0
Saccharomyces paradoxus Y6_5	saprophyte	Fungi	Ascomycota	Saccharomycotina	0	0	0	0	0	0	1	0	0	0	0	0	0	0	1	0	3	0	0	1	5	0
Saccharomyces paradoxus Y7	saprophyte	Fungi	Ascomycota	Saccharomycotina	0	0	0	0	0	0	1	0	0	0	0	0	0	0	1	0	3	0	0	1	5	0
Saccharomyces paradoxus Y8_1	saprophyte	Fungi	Ascomycota	Saccharomycotina	0	0	0	0	0	0	1	0	0	0	0	0	0	0	1	0	3	0	0	1	5	0
Saccharomyces paradoxus Y8_5	saprophyte	Fungi	Ascomycota	Saccharomycotina	0	0	0	0	0	0	1	0	0	0	0	0	0	0	1	0	3	0	0	1	5	0
Saccharomyces paradoxus Y9_6	saprophyte	Fungi	Ascomycota	Saccharomycotina	0	0	0	0	0	0	1	0	0	0	0	0	0	0	1	0	3	0	0	1	5	0
Saccharomyces paradoxus YPS138	saprophyte	Fungi	Ascomycota	Saccharomycotina	0	0	0	0	0	0	1	0	0	0	0	0	0	0	2	0	3	0	0	1	4	0
Saccharomyces paradoxus Z1	saprophyte	Fungi	Ascomycota	Saccharomycotina	0	0	0	0	0	0	1	0	0	0	0	0	0	0	1	0	3	0	0	1	5	0
Saccharomyces paradoxus Z1_1	saprophyte	Fungi	Ascomycota	Saccharomycotina	0	0	0	0	0	0	1	0	0	0	0	0	0	0	1	0	3	0	0	1	5	0
Saccharomyces pastorianus Weihenstephan 34/70	saprophyte	Fungi	Ascomycota	Saccharomycotina	0	0	0	0	0	0	2	0	0	0	0	0	0	0	2	0	6	0	0	2	8	0
Yarrowia lipolytica	saprophyte	Fungi	Ascomycota	Saccharomycotina	0	0	0	0	0	0	0	0	1	0	0	0	0	0	1	0	3	0	0	1	0	0
				Saccharomycotina	0	0.00970874	0	0.0970874	0	0	0.825243	0	0.038835	0	0.038835	0	0	0	1.1068	0	2.72816	0	0	1.00971	4.45631	0
Pneumocystis carinii	animal pathogen	Fungi	Ascomycota	Taphrinomycotina	0	0	0	0	0	0	0	0	0	0	0	0	0	0	0	0	1	0	0	0	0	0
Schizosaccharomyces japonicus	saprophyte	Fungi	Ascomycota	Taphrinomycotina	0	0	0	0	0	0	0	0	0	0	0	0	0	0	3	0	2	0	0	0	0	0
Schizosaccharomyces kambucha 2	saprophyte	Fungi	Ascomycota	Taphrinomycotina	0	0	0	0	0	0	0	0	0	0	0	0	0	0	6	0	2	0	0	1	3	0
Schizosaccharomyces octosporus 3	saprophyte	Fungi	Ascomycota	Taphrinomycotina	0	0	0	0	0	0	0	0	0	0	0	0	0	0	4	0	2	0	0	1	1	0
Schizosaccharomyces pombe 132 2	saprophyte	Fungi	Ascomycota	Taphrinomycotina	0	0	0	0	0	0	0	0	0	0	0	0	0	0	4	0	2	0	0	1	4	0
Schizosaccharomyces pombe 2007	saprophyte	Fungi	Ascomycota	Taphrinomycotina	0	0	0	0	0	0	0	0	0	0	0	0	0	0	2	0	1	0	0	1	0	0
Schizosaccharomyces sp. OY26 2	saprophyte	Fungi	Ascomycota	Taphrinomycotina	0	0	0	0	0	0	0	0	0	0	0	0	0	0	3	0	2	0	0	1	2	0
				Taphrinomycotina	0	0	0	0	0	0	0	0	0	0	0	0	0	0	3.14286	0	1.71429	0	0	0.714286	1.42857	0
Agaricus bisporus	saprophyte	Fungi	Basidiomycota	Agaricomycotina	1	1	0	1	1	1	2	1	1	0	0	0	1	1	3	0	0	0	0	1	0	1
Agaricus bisporus JB137-S8	saprophyte	Fungi	Basidiomycota	Agaricomycotina	1	1	0	1	1	1	2	1	1	0	0	0	1	1	3	0	1	0	0	1	0	1
Coprinus cinereus 2	saprophyte	Fungi	Basidiomycota	Agaricomycotina	6	5	5	2	5	1	3	1	0	0	0	0	0	1	3	3	8	0	5	1	2	0
Cryptococcus neoformans serotype A 2	animal pathogen	Fungi	Basidiomycota	Agaricomycotina	0	0	0	0	0	0	1	1	3	0	0	0	0	0	3	0	3	0	0	1	2	0
Cryptococcus neoformans Serotype B 1	animal pathogen	Fungi	Basidiomycota	Agaricomycotina	0	0	0	0	0	0	1	1	2	0	0	0	0	0	3	0	3	0	0	1	1	0
Cryptococcus neoformans serotype D B-3501A 2	animal pathogen	Fungi	Basidiomycota	Agaricomycotina	0	0	0	0	0	0	1	1	2	0	0	0	0	0	3	0	3	0	0	1	2	0
Cryptococcus neoformans serotype D JEC21	animal pathogen	Fungi	Basidiomycota	Agaricomycotina	0	0	0	0	0	0	1	1	2	0	0	0	0	0	3	0	3	0	0	1	2	0
Dichomitus squalens 1	plant pathogen	Fungi	Basidiomycota	Agaricomycotina	1	3	1	0	0	0	1	1	1	0	0	0	1	1	2	0	1	0	0	1	0	3
Heterobasidion irregulare TC 32-1	plant pathogen	Fungi	Basidiomycota	Agaricomycotina	1	1	2	2	0	1	3	1	0	0	0	0	1	1	1	0	1	0	0	1	0	4
Laccaria bicolor	saprophyte	Fungi	Basidiomycota	Agaricomycotina	0	0	1	1	0	0	0	0	0	0	0	0	2	0	0	0	1	0	0	1	0	1
Moniliophthora perniciosa 1	plant pathogen	Fungi	Basidiomycota	Agaricomycotina	3	3	0	1	1	2	2	0	0	0	0	0	2	1	4	1	6	0	2	0	0	3
Phanerochaete chrysosporium 2.1	plant pathogen	Fungi	Basidiomycota	Agaricomycotina	0	2	0	0	1	0	2	0	0	0	0	0	1	0	1	0	4	0	0	1	0	3
Pleurotus ostreatus PC9	saprophyte	Fungi	Basidiomycota	Agaricomycotina	3	1	1	0	1	1	1	0	0	0	0	0	1	0	4	0	1	0	0	1	1	3
Postia placenta 1	saprophyte	Fungi	Basidiomycota	Agaricomycotina	0	1	0	1	0	0	1	0	0	0	0	0	0	0	1	0	1	0	0	1	0	2
Schizophyllum commune	saprophyte	Fungi	Basidiomycota	Agaricomycotina	1	2	1	0	1	0	1	1	0	1	0	0	1	1	2	0	1	0	1	1	0	4
Serpula lacrymans S7.3	plant pathogen	Fungi	Basidiomycota	Agaricomycotina	0	1	1	1	0	0	0	0	1	1	0	0	1	0	1	0	1	0	0	1	0	3
Tremella mesenterica	parasite	Fungi	Basidiomycota	Agaricomycotina	0	0	0	1	0	0	0	0	0	0	0	0	0	0	1	0	1	0	0	1	0	0
				Agaricomycotina	1	1.23529	0.705882	0.647059	0.647059	0.411765	1.29412	0.588235	0.764706	0.117647	0	0	0.705882	0.411765	2.23529	0.235294	2.29412	0	0.470588	0.941176	0.588235	1.64706
Melampsora laricis-populina	plant pathogen	Fungi	Basidiomycota	Pucciniomycotina	3	1	0	0	0	0	0	0	0	0	0	0	0	0	0	0	0	1	0	1	0	1
Puccinia graminis	plant pathogen	Fungi	Basidiomycota	Pucciniomycotina	8	3	0	3	0	0	0	0	0	0	0	0	7	0	2	0	10	2	0	1	0	1
Sporobolomyces roseus	plant pathogen	Fungi	Basidiomycota	Pucciniomycotina	0	0	0	0	0	0	0	0	0	0	0	0	0	0	1	0	1	0	0	1	0	0
				Pucciniomycotina	3.66667	1.33333	0	1	0	0	0	0	0	0	0	0	2.33333	0	1	0	3.66667	1	0	1	0	0.666667
Malassezia globosa	animal pathogen	Fungi	Basidiomycota	Ustilaginomycotina	0	0	0	0	0	0	0	0	0	0	0	0	0	0	2	0	2	0	0	0	0	0
Ustilago maydis 521 1	plant pathogen	Fungi	Basidiomycota	Ustilaginomycotina	0	1	0	1	1	0	1	0	0	0	0	0	1	0	3	0	3	1	0	2	1	1
Ustilago maydis FB1	plant pathogen	Fungi	Basidiomycota	Ustilaginomycotina	0	1	0	1	1	0	1	0	0	0	0	0	1	0	3	0	3	1	0	3	2	1
				Ustilaginomycotina	0	0.666667	0	0.666667	0.666667	0	0.666667	0	0	0	0	0	0.666667	0	2.66667	0	2.66667	0.666667	0	1.66667	1	0.666667
Allomyces macrogynus 3	saprophyte	Fungi	Blastocladiomycota	Blastocladiomycetes	0	0	0	0	3	0	3	0	0	0	0	0	0	0	3	0	2	2	0	2	0	0
				Blastocladiomycetes	0	0	0	0	3	0	3	0	0	0	0	0	0	0	3	0	2	2	0	2	0	0
Batrachochytrium dendrobatidis JAM81	animal pathogen	Fungi	Chytridiomycota	Chytridiomycetes	0	0	0	0	0	0	0	0	0	0	0	0	0	0	1	0	1	0	0	0	0	0
Batrachochytrium dendrobatidis JEL423 NEW	animal pathogen	Fungi	Chytridiomycota	Chytridiomycetes	0	0	0	0	0	0	0	0	0	0	0	0	0	0	2	0	4	0	0	0	0	1
Spizellomyces punctatus DAOM BR117	saprophyte	Fungi	Chytridiomycota	Chytridiomycetes	0	0	0	1	0	0	0	0	0	0	0	0	0	0	3	0	3	0	0	1	0	0
				Chytridiomycetes	0	0	0	0.333333	0	0	0	0	0	0	0	0	0	0	2	0	2.66667	0	0	0.333333	0	0.333333
Antonospora locustae	animal pathogen	Fungi	Microsporidia	Not defined	0	0	0	0	0	0	0	0	0	0	0	0	0	0	0	0	0	0	0	0	0	0
Enterocytozoon bieneusi	animal pathogen	Fungi	Microsporidia	Not defined	0	0	0	0	0	0	0	0	0	0	0	0	0	0	0	0	0	0	0	0	0	0
				Microsporidia	0	0	0	0	0	0	0	0	0	0	0	0	0	0	0	0	0	0	0	0	0	0
Mucor circinelloides	animal pathogen	Fungi	Zygomycota	Mucoromycotina	0	0	0	0	0	0	1	0	0	0	0	0	0	0	1	0	0	0	0	1	0	1
Phycomyces blakesleeanus	saprophyte	Fungi	Zygomycota	Mucoromycotina	0	0	0	0	0	0	1	0	0	0	0	0	1	0	1	0	2	0	0	1	0	1
Rhizopus oryzae 3 2009	plant pathogen	Fungi	Zygomycota	Mucoromycotina	0	0	0	0	0	0	18	0	0	0	0	0	5	0	2	0	10	0	0	2	0	1
				Mucoromycotina	0	0	0	0	0	0	6.66667	0	0	0	0	0	2	0	1.33333	0	4	0	0	1.33333	0	1
Ixodes scapularis JCVI 0.5		Metazoa	Arthropoda	Chelicerata	0	0	0	1	0	0	0	0	0	0	0	0	0	0	3	0	5	0	0	1	0	1
Ixodes scapularis VB 0.5		Metazoa	Arthropoda	Chelicerata	0	0	0	0	0	0	0	0	0	0	0	0	0	0	7	0	5	0	0	0	0	0
Acyrthosiphon pisum 20080623		Metazoa	Arthropoda	Insecta	0	0	0	1	0	0	0	0	0	0	0	0	0	0	3	0	4	0	0	0	17	1
Aedes aegypti 1		Metazoa	Arthropoda	Insecta	0	0	0	1	0	0	0	0	0	0	0	0	0	0	2	0	5	0	0	0	15	0
Anopheles gambiae 3		Metazoa	Arthropoda	Insecta	0	0	0	1	0	0	0	0	0	0	0	0	0	0	1	0	4	0	0	0	9	0
Apis mellifera 4		Metazoa	Arthropoda	Insecta	0	0	0	1	0	0	0	0	0	0	0	0	0	0	3	0	4	0	0	0	0	0
Bombyx mori		Metazoa	Arthropoda	Insecta	0	0	0	1	0	0	0	0	0	0	0	0	0	0	4	0	3	0	0	0	3	0
Culex pipiens 3		Metazoa	Arthropoda	Insecta	0	0	0	1	0	0	0	0	0	0	0	0	0	0	2	0	4	0	0	0	19	0
Drosophila ananassae 1.3		Metazoa	Arthropoda	Insecta	0	0	0	2	0	0	0	0	0	0	0	0	0	0	1	0	6	0	0	0	10	0
Drosophila erecta 1.3		Metazoa	Arthropoda	Insecta	0	0	0	2	0	0	0	0	0	0	0	0	0	0	1	0	5	0	0	0	10	0
Drosophila grimshawi 1.3		Metazoa	Arthropoda	Insecta	0	0	0	2	0	0	0	0	0	0	0	0	0	0	1	0	4	0	0	0	9	0
Drosophila melanogaster 5.32		Metazoa	Arthropoda	Insecta	0	0	0	2	0	0	0	0	0	0	0	0	0	0	5	0	14	0	0	0	13	0
Drosophila mojavensis 1.3		Metazoa	Arthropoda	Insecta	0	0	0	2	0	0	0	0	0	0	0	0	0	0	1	0	4	0	0	0	10	0
Drosophila persimilis 1.3		Metazoa	Arthropoda	Insecta	0	0	0	2	0	0	0	0	0	0	0	0	0	0	1	0	5	0	0	0	10	0
Drosophila pseudoobscura 2.3		Metazoa	Arthropoda	Insecta	0	0	0	2	0	0	0	0	0	0	0	0	0	0	1	0	5	0	0	0	10	0
Drosophila sechellia 1.3		Metazoa	Arthropoda	Insecta	0	0	0	2	0	0	0	0	0	0	0	0	0	0	1	0	5	0	0	0	9	0
Drosophila simulans 1.3		Metazoa	Arthropoda	Insecta	0	0	0	2	0	0	0	0	0	0	0	0	0	0	0	0	5	0	0	0	10	0
Drosophila virilis 1.2		Metazoa	Arthropoda	Insecta	0	0	0	2	0	0	0	0	0	0	0	0	0	0	1	0	3	0	0	0	10	0
Drosophila willistoni 1.3		Metazoa	Arthropoda	Insecta	0	0	0	2	0	0	0	0	0	0	0	0	0	0	1	0	5	0	0	0	10	0
Drosophila yakuba 1.3		Metazoa	Arthropoda	Insecta	0	0	0	1	0	0	0	0	0	0	0	0	0	0	1	0	4	0	0	0	10	0
Nasonia vitripennis		Metazoa	Arthropoda	Insecta	0	0	0	1	0	0	0	0	0	0	0	0	0	0	3	0	4	0	0	0	8	0
Pediculus humanus humanus		Metazoa	Arthropoda	Insecta	0	0	0	1	0	0	0	0	0	0	1	0	0	0	3	0	4	0	0	0	0	1
Tribolium castaneum		Metazoa	Arthropoda	Insecta	0	0	0	2	0	0	0	0	0	0	1	0	0	0	7	0	4	0	0	0	2	4
Branchiostoma floridae		Metazoa	Chordata	Cephalochordata	0	0	0	3	0	0	0	0	0	0	0	0	0	0	3	0	3	0	0	0	0	2
Macropus eugenii 55		Metazoa	Chordata	Craniata	0	0	0	0	0	0	0	0	0	0	0	0	0	0	5	0	4	0	0	1	0	1
Ailuropoda melanoleuca		Metazoa	Chordata	Craniata	0	0	0	1	0	0	0	0	0	0	0	0	0	0	8	0	7	0	0	1	1	2
Anolis carolinensis 53		Metazoa	Chordata	Craniata	0	0	0	1	0	0	0	0	0	0	0	0	0	0	12	0	7	0	0	1	1	0
Bos taurus 53		Metazoa	Chordata	Craniata	0	0	0	1	0	0	0	0	0	0	0	0	0	0	6	0	9	0	0	2	1	2
Canis familiaris 2		Metazoa	Chordata	Craniata	0	0	0	1	0	0	0	0	0	0	0	0	0	0	10	0	9	0	0	1	1	2
Choloepus hoffmanni 53		Metazoa	Chordata	Craniata	0	0	0	1	0	0	0	0	0	0	0	0	0	0	5	0	4	0	0	0	1	0
Danio rerio 54		Metazoa	Chordata	Craniata	0	0	0	2	0	0	0	0	0	0	0	0	0	0	10	0	9	0	0	1	1	0
Dasypus novemcinctus 53		Metazoa	Chordata	Craniata	0	0	0	0	0	0	0	0	0	0	0	0	0	0	5	0	4	0	0	1	1	0
Dipodomys ordii 53		Metazoa	Chordata	Craniata	0	0	0	1	0	0	0	0	0	0	0	0	0	0	7	0	5	0	0	1	1	0
Echinops telfairi 1		Metazoa	Chordata	Craniata	0	0	0	1	0	0	0	0	0	0	0	0	0	0	6	0	4	0	0	1	1	1
Equus caballus 54		Metazoa	Chordata	Craniata	0	0	0	1	0	0	0	0	0	0	0	0	0	0	10	0	11	0	0	2	1	1
Erinaceus europaeus 1		Metazoa	Chordata	Craniata	0	0	0	0	0	0	0	0	0	0	0	0	0	0	6	0	4	0	0	2	0	1
Felis catus 53		Metazoa	Chordata	Craniata	0	0	0	0	0	0	0	0	0	0	0	0	0	0	4	0	5	0	0	1	0	0
Gallus gallus 53		Metazoa	Chordata	Craniata	0	0	0	1	0	0	0	0	0	0	0	0	0	0	7	0	9	0	0	2	1	1
Gasterosteus aculeatus 1		Metazoa	Chordata	Craniata	0	0	0	1	0	0	0	0	0	0	0	0	0	0	8	0	11	0	0	2	1	0
Gorilla gorilla 53		Metazoa	Chordata	Craniata	0	0	0	0	0	0	0	0	0	0	0	0	0	0	5	0	4	0	0	1	0	1
Homo sapiens 60		Metazoa	Chordata	Craniata	0	0	0	2	0	0	0	0	0	0	0	0	0	0	15	0	19	0	0	1	5	4
Loxodonta africana 53		Metazoa	Chordata	Craniata	0	0	0	1	0	0	0	0	0	0	0	0	0	0	5	0	6	0	0	1	0	0
Macaca mulatta 1		Metazoa	Chordata	Craniata	0	0	0	1	0	0	0	0	0	0	0	0	0	0	15	0	13	0	0	2	0	0
Microcebus murinus 1		Metazoa	Chordata	Craniata	0	0	0	1	0	0	0	0	0	0	0	0	0	0	5	0	6	0	0	1	0	0
Monodelphis domestica 53		Metazoa	Chordata	Craniata	0	0	0	2	0	0	0	0	0	0	0	0	0	0	13	0	9	0	0	2	1	2
Mus musculus 53		Metazoa	Chordata	Craniata	0	0	0	1	0	0	0	0	0	0	0	0	0	0	8	0	11	0	0	1	1	1
Myotis lucifugus 1		Metazoa	Chordata	Craniata	0	0	0	1	0	0	0	0	0	0	0	0	0	0	6	0	5	0	0	1	0	0
Ochotona princeps 53		Metazoa	Chordata	Craniata	0	0	0	1	0	0	0	0	0	0	0	0	0	0	9	0	5	0	0	1	0	0
Ornithorhynchus anatinus 53		Metazoa	Chordata	Craniata	0	0	0	1	0	0	0	0	0	0	0	0	0	0	15	0	6	0	0	1	0	0
Oryctolagus cuniculus 53		Metazoa	Chordata	Craniata	0	0	0	1	0	0	0	0	0	0	0	0	0	0	7	0	5	0	0	0	0	0
Oryzias latipes 1		Metazoa	Chordata	Craniata	0	0	0	1	0	0	0	0	0	0	0	0	0	0	6	0	13	0	0	1	1	2
Otolemur garnettii 1		Metazoa	Chordata	Craniata	0	0	0	1	0	0	0	0	0	0	0	0	0	0	5	0	6	0	0	1	0	0
Pan troglodytes 53		Metazoa	Chordata	Craniata	0	0	0	1	0	0	0	0	0	0	0	0	0	0	9	0	12	0	0	1	1	1
Pongo pygmaeus 2		Metazoa	Chordata	Craniata	0	0	0	2	0	0	0	0	0	0	0	0	0	0	7	0	8	0	0	1	1	1
Procavia capensis 53		Metazoa	Chordata	Craniata	0	0	0	1	0	0	0	0	0	0	0	0	0	0	5	0	5	0	0	1	0	0
Pteropus vampyrus 53		Metazoa	Chordata	Craniata	0	0	0	1	0	0	0	0	0	0	0	0	0	0	7	0	6	0	0	1	1	0
Rattus norvegicus 3		Metazoa	Chordata	Craniata	0	0	0	1	0	0	0	0	0	0	0	0	0	0	14	0	8	0	0	2	1	1
Sorex araneus 1		Metazoa	Chordata	Craniata	0	0	0	0	0	0	0	0	0	0	0	0	0	0	5	0	4	0	0	1	0	0
Spermophilus tridecemlineatus 1		Metazoa	Chordata	Craniata	0	0	0	0	0	0	0	0	0	0	0	0	0	0	7	0	4	0	0	1	1	0
Taeniopygia guttata 53		Metazoa	Chordata	Craniata	0	0	0	1	0	0	0	0	0	0	0	0	0	0	9	0	7	0	0	1	1	0
Takifugu rubripes 4		Metazoa	Chordata	Craniata	0	0	0	2	0	0	0	0	0	0	0	0	0	0	11	0	19	0	0	3	2	0
Tarsius syrichta 53		Metazoa	Chordata	Craniata	0	0	0	1	0	0	0	0	0	0	0	0	0	0	7	0	3	0	0	0	1	0
Tetraodon nigroviridis 53		Metazoa	Chordata	Craniata	0	0	0	2	0	0	0	0	0	0	0	0	0	0	8	0	11	0	0	1	1	0
Tupaia belangeri 54		Metazoa	Chordata	Craniata	0	0	0	1	0	0	0	0	0	0	0	0	0	0	6	0	5	0	0	1	1	0
Tursiops truncatus 53		Metazoa	Chordata	Craniata	0	0	0	1	0	0	0	0	0	0	0	0	0	0	6	0	6	0	0	1	0	0
Vicugna pacos 53		Metazoa	Chordata	Craniata	0	0	0	1	0	0	0	0	0	0	0	0	0	0	6	0	5	0	0	0	1	0
Xenopus tropicalis 4		Metazoa	Chordata	Craniata	0	0	0	2	0	0	0	0	0	0	0	0	0	0	20	0	8	0	0	1	2	0
Ciona intestinalis 2		Metazoa	Chordata	Urochordata	0	0	0	0	0	0	0	0	0	0	0	0	0	0	16	0	6	0	0	0	4	0
Ciona savignyi 2		Metazoa	Chordata	Urochordata	0	0	0	4	0	0	0	0	0	0	0	0	0	0	24	0	3	0	0	1	6	0
Nematostella vectensis		Metazoa	Cnidaria	Anthozoa	0	0	0	0	0	0	0	0	0	0	0	0	0	0	0	0	1	0	0	0	1	1
Lottia gigantea		Metazoa	Mollusca	Gastropoda	0	0	0	1	0	0	0	0	0	0	0	0	0	0	3	0	1	0	0	0	1	1
Caenorhabditis elegans WS221		Metazoa	Nematoda	Chromadorea	0	0	0	1	0	0	0	0	0	0	0	0	0	0	0	0	0	0	0	0	0	0
Trichoplax adhaerens		Metazoa	Placozoa	Not defined	0	0	0	1	0	0	0	0	0	0	0	0	0	0	3	0	2	0	0	0	0	0
				Metazoa	0	0	0	1.19178	0	0	0	0	0	0	0.0273973	0	0	0	6.19178	0	6.13699	0	0	0.69863	3.28767	0.479452
Chlamydomonas reinhardtii 4		Viridiplantae	Chlorophyta	Chlorophyceae	0	0	1	0	0	0	0	0	0	0	1	0	0	0	0	0	1	0	0	1	0	0
Micromonas pusilla CCMP1545 2		Viridiplantae	Chlorophyta	Prasinophyceae	0	0	0	0	0	0	0	0	0	0	1	0	0	0	1	0	0	0	0	0	0	0
Micromonas sp. RCC299 3		Viridiplantae	Chlorophyta	Prasinophyceae	0	0	0	0	0	0	0	0	0	0	1	0	0	0	0	0	1	0	0	0	0	0
Ostreococcus lucimarinus CCE9901		Viridiplantae	Chlorophyta	Prasinophyceae	0	0	0	0	0	0	0	0	0	0	1	0	0	0	1	0	0	0	0	0	0	0
Ostreococcus sp. RCC809		Viridiplantae	Chlorophyta	Prasinophyceae	0	0	0	0	0	0	0	0	0	0	1	0	0	0	1	0	0	0	0	0	0	0
Ostreococcus tauri 2		Viridiplantae	Chlorophyta	Prasinophyceae	0	0	0	0	0	0	0	0	0	0	1	0	0	0	1	0	0	0	0	0	0	0
Coccomyxa C169		Viridiplantae	Chlorophyta	Trebouxiophyceae	0	0	0	0	0	0	0	0	0	0	0	0	0	0	1	0	1	0	0	0	0	0
Arabidopsis lyrata		Viridiplantae	Streptophyta	Embryophyta	0	0	2	0	0	0	9	0	0	0	1	0	9	0	0	0	3	0	0	0	0	5
Arabidopsis thaliana 10		Viridiplantae	Streptophyta	Embryophyta	0	0	7	0	0	0	48	0	0	0	3	0	37	0	6	0	6	0	0	0	0	7
Medicago truncatula 3		Viridiplantae	Streptophyta	Embryophyta	0	0	7	0	0	0	24	0	0	0	2	0	41	0	4	0	4	0	0	0	0	5
Populus trichocarpa 1.1		Viridiplantae	Streptophyta	Embryophyta	0	0	0	0	0	0	0	0	0	0	1	0	0	0	1	0	0	0	0	0	0	4
Selaginella moellendorffii 1		Viridiplantae	Streptophyta	Isoetopsida	0	0	1	0	0	0	0	0	0	0	1	0	0	0	0	0	1	0	0	0	0	1
Brachypodium distachyon 1		Viridiplantae	Streptophyta	Liliopsida	0	0	4	0	0	0	23	0	0	0	1	0	11	0	8	0	4	0	0	0	0	2
Oryza sativa 6.1		Viridiplantae	Streptophyta	Liliopsida	0	0	6	0	0	0	27	0	0	0	2	0	17	0	8	0	7	0	0	0	0	2
Sorghum bicolor		Viridiplantae	Streptophyta	Liliopsida	0	0	5	0	0	0	22	0	0	0	2	0	14	0	5	0	4	0	0	0	0	1
Zea mays B73 4a53		Viridiplantae	Streptophyta	Liliopsida	0	0	3	0	0	0	32	0	0	0	1	0	16	0	10	0	11	0	0	0	0	1
Carica papaya 1		Viridiplantae	Streptophyta	Not defined	0	0	1	0	0	0	0	0	0	0	1	0	18	0	4	0	2	0	0	0	0	5
Glycine max		Viridiplantae	Streptophyta	Not defined	0	0	15	0	0	0	25	0	0	0	2	0	4	0	8	0	2	0	0	0	0	4
Lotus japonicus		Viridiplantae	Streptophyta	Not defined	0	0	1	0	0	0	2	0	0	0	0	0	3	0	1	0	2	0	0	0	0	2
Manihot esculenta		Viridiplantae	Streptophyta	Not defined	0	0	2	0	0	0	4	0	0	0	0	0	7	0	8	0	1	0	0	0	0	4
Mimulus guttatus		Viridiplantae	Streptophyta	Not defined	0	0	10	0	0	0	34	0	0	0	3	0	24	0	10	0	4	0	0	0	0	8
Prunus persica		Viridiplantae	Streptophyta	Not defined	0	0	4	0	0	0	1	0	0	0	2	0	39	0	6	0	5	0	0	0	0	2
Ricinus communis		Viridiplantae	Streptophyta	Not defined	0	0	5	1	0	0	23	0	0	0	1	0	30	1	6	0	5	0	0	0	2	2
Solanum phureja 1		Viridiplantae	Streptophyta	Not defined	0	0	0	0	0	0	7	1	0	0	1	0	2	0	4	0	1	0	0	0	0	1
Vitis vinifera		Viridiplantae	Streptophyta	Not defined	0	1	9	0	0	0	40	0	0	0	1	0	30	0	7	0	5	0	0	0	0	4
				Plantae	0	0.04	3.32	0.04	0	0	12.84	0.04	0	0	1.24	0	12.08	0.04	4.04	0	2.8	0	0	0.04	0.08	2.4
