# Supplementary material for: Fungal plant cell wall-degrading enzyme database: a platform for comparative and evolutionary genomics in fungi and Oomycetes
Source: BMC Genomics. 2013 Oct 16;14(Suppl 5):S7. doi: 10.1186/1471-2164-14-S5-S7 (PMC3852112; doi:10.1186/1471-2164-14-S5-S7)
Supplement: Additional file 2 — Expression of PCWDEs in M. oryzae reported in the previous studies. The 33 genes encoding PCWDEs in M. oryzae that are expressed in planta apoplastic secretome analysis and/or transcriptomic profiling are listed. [file 1471-2164-14-S5-S7-S2.xlsx]

## Sheet: Additional_file_2
Category	Locus Name	FPDB Gene Family
Overlap between M. oryzae PCWDEs predicted by FPDB and apoplastic secretome	MGG_09757T0	Alpha-glucosidase (Type 1)
	MGG_10662T0	Alpha-glucosidase (Type 1)
	MGG_02532T0	Cellobiohydrolase (Type 1)
	MGG_06834T0	Cellobiohydrolase (Type 1)
	MGG_10712T0	Cellobiohydrolase (Type 1)
	MGG_14954T0	Cellobiohydrolase (Type 1)
	MGG_01542T0	Endoxylanase (Type 1)
	MGG_02245T0	Endoxylanase (Type 1)
	MGG_07868T0	Endoxylanase (Type 1)
	MGG_15430T0	Endoxylanase (Type 1)
	MGG_11999T0	Beta-endo-mannnanase
	MGG_07955T0	Endoxylanase (Type 2)
	MGG_08331T0	Endoxylanase (Type 2)
	MGG_05875T0	Pectate lyase
	MGG_08752T0	Polygalacturonase
	MGG_07646T0	Alpha-glucuronidase
	MGG_00618T0	Pectin methylesterase
	MGG_07677T0	Rhamnogalacturonan acetylesterase
	MGG_09100T0	Cutinase
	MGG_05520T0	Cellobiohydrolase (Type 2)
	MGG_07908T0	Cellobiohydrolase (Type 2)
Overlap between M. oryzae PCWDEs predicted by FPDB and transcriptome profiling	MGG_00994T0	Alpha-mannosidase (Type 1)
	MGG_01943T0	Cutinase
	MGG_02393T0	Cutinase
	MGG_04348T0	Pectate lyase
	MGG_05844T0	Beta-endo-mannnanase
	MGG_06041T0	Rhamnogalacturonan lyase
	MGG_07566T0	Pectate lyase
	MGG_07809T0	Cellobiohydrolase (Type 1)
	MGG_08424T0	Endoxylanase (Type 2)
	MGG_08938T0	Polygalacturonase
	MGG_11599T0	Alpha-mannosidase (Type 1)
	MGG_14243T0	Endoxylanase (Type 1)
	MGG_02532T0	Cellobiohydrolase (Type 1)
	MGG_06834T0	Cellobiohydrolase (Type 1)
	MGG_10712T0	Cellobiohydrolase (Type 1)
	MGG_14954T0	Cellobiohydrolase (Type 1)
	MGG_01542T0	Endoxylanase (Type 1)
	MGG_02245T0	Endoxylanase (Type 1)
	MGG_07868T0	Endoxylanase (Type 1)
	MGG_15430T0	Endoxylanase (Type 1)
	MGG_11999T0	Beta-endo-mannnanase
	MGG_07955T0	Endoxylanase (Type 2)
	MGG_08331T0	Endoxylanase (Type 2)
	MGG_05875T0	Pectate lyase
	MGG_08752T0	Polygalacturonase
	MGG_07646T0	Alpha-glucuronidase
	MGG_00618T0	Pectin methylesterase
	MGG_07677T0	Rhamnogalacturonan acetylesterase
	MGG_09100T0	Cutinase
	MGG_05520T0	Cellobiohydrolase (Type 2)
	MGG_07908T0	Cellobiohydrolase (Type 2)
Overlap between M. oryzae PCWDEs predicted by FPDB and both of two in planta expression data	MGG_02532T0	Cellobiohydrolase (Type 1)
	MGG_06834T0	Cellobiohydrolase (Type 1)
	MGG_10712T0	Cellobiohydrolase (Type 1)
	MGG_14954T0	Cellobiohydrolase (Type 1)
	MGG_01542T0	Endoxylanase (Type 1)
	MGG_02245T0	Endoxylanase (Type 1)
	MGG_07868T0	Endoxylanase (Type 1)
	MGG_15430T0	Endoxylanase (Type 1)
	MGG_11999T0	Beta-endo-mannnanase
	MGG_07955T0	Endoxylanase (Type 2)
	MGG_08331T0	Endoxylanase (Type 2)
	MGG_05875T0	Pectate lyase
	MGG_08752T0	Polygalacturonase
	MGG_07646T0	Alpha-glucuronidase
	MGG_00618T0	Pectin methylesterase
	MGG_07677T0	Rhamnogalacturonan acetylesterase
	MGG_09100T0	Cutinase
	MGG_05520T0	Cellobiohydrolase (Type 2)
	MGG_07908T0	Cellobiohydrolase (Type 2)
